# Supplementary material for: Alberta Childhood Cancer Survivorship Research Program
Source: Cancers (Basel). 2023 Aug 2;15(15):3932. doi: 10.3390/cancers15153932 (PMC10417797; doi:10.3390/cancers15153932)
Supplement: Supplementary file 1 [file cancers-15-03932-s001.zip]

Archive with 1 entries (1 files):
- cancers-2410569-supplementary.pdf
